# Supplementary material for: A mouse model of Bardet-Biedl Syndrome has impaired fear memory, which is rescued by lithium treatment
Source: PLoS Genet. 2021 Apr 22;17(4):e1009484. doi: 10.1371/journal.pgen.1009484 (PMC8061871; doi:10.1371/journal.pgen.1009484)
Supplement: S1 Data — This includes data for Figs 1–6 and S1–S3. (XLSX) [file pgen.1009484.s005.xlsx]

## Sheet: Figure 1
BBS1 M390R/M390R (Long-term group)
Fear Conditioning Acquisition
Time (min)	Control																												M390R
1	8.16667		1.055	10.055			14	18.945		8		22	9		7.33333			6.055	8.83333		51.055		13.5		22.555		14.945	16.8883	8.33333		6.445		2.72167	1.16667		6.5	7.055	0				15.6667	12.1667		16.055		12	1.055	1
2	15.945		5.445	10.8883			12.3883	11.2783		18.5		32.2217	23.1667		12.945			10	8.77833		74.055		4		18.7783		23.2217	10.5	20.7217		7.555		11.7783	5		16.445	10.2217	3.38833				23.7217	20.1667		24.2217		9.66667	1.11167	4.33333
3	12.6117		4.055	20.2217			3.33333	15.6667		22.3883		27.2217	16.8883		16.2217			14.2783	12.8333		69.8333		18.2783		20.7783		30.8883	15.1117	7.055		21		7.555	10.055		14.6667	18.8333	6.16667				26.1667	38.5		23.8883		16.6117	3.445	1.11167
4	24.6667		33.7217	54.6667			30.445	42		36.6667		45.8333	40		48.2783			23.6117	37.1117		78.8333		55.2783		68.445		75.3333	18.7783	36.2783		45		23.1667	43.555		37.055	83.5	34.8883				65.3883	55.8883		53.2217		58.3883	65	23.5
5	20.445		13.1667	64.5			55.945	66.7783		28.555		53.1117	63.2783		28.7783			16.8333	34.7217		92.6117		26.1667		69		73.7217	33.3333	16.7783		42.8883		36.7217	39.3883		40.2783	47	22				82.3883	50.445		43.6117		58.3883	35.055	19.8333
6	43.555		27.3883	49.5			59.445	59.6117		30.2783		72.945	80.6117		50.8883			40.1117	38.555		82.5		43.445		53.8333		83.8333	41.6117	51.945		31.555		35.555	33.7783		42	69.3883	35.3333				42.1117	45.1117		53.555		67.6117	65.6117	52.055
7	82.6117		63.1117	66.8883			93.3883	68.6667		60.3333		97.055	90.945		74.6667			59.055	68.2217		93.555		86.1667		99.8333		98.7783	79.5	84.1117		57.945		51.1667	58.3333		81	98.8883	88.5				97.6117	96.8333		93.055		80.2783	87.2217	73.6117
8	86		72.055	93.8883			98.5	72.8333		81.6117		94.3333	97.1667		81.5			55.6667	59.5		95.6667		95.8883		96.1667		97.7783	56	79.7783		45.7783		71	62.1667		71.2783	95.7783	68.555				93.1667	80.1667		95.445		73.1667	86.5	82.3883
9	82.3333		70.2217	93.8333			77.3883	83.2783		85.5		93.7217	93.6667		85.2217			59.6667	64.6667		98.7783		60.945		86.3333		79.3333	78.7783	22.945		80.1667		74	44.6667		93.1667	87.2783	76.7783				88.055	89.5		92.445		87.2783	86	83.8883
10	95.945		98.055	98.055			91.8883	99.8883		96.6667		95.6117	98.945		89.055			96.7783	92.6117		99.8333		96.6667		100		96.1667	90.7217	68.555		97.2783		94.445	79.7783		98.7217	100	91.6667				97.7217	93.945		92.8333		92.555	93.2217	94.445
11	95.7217		80.445	89.7217			90.3333	88.945		92.8883		92.1117	80.8333		92.1667			90.3883	75.6117		96.1117		76.8883		68.2783		93.1117	82.1667	64.1667		57.5		64.3883	86.945		96.6667	87.1117	77.555				97.3333	92.6117		91.8883		53.2783	76.6667	76.2217
12	99.2217		95.6667	100			94.7783	91.555		98.945		97.445	99.8883		98.7783			87.3883	90.3883		99.7217		93.7217		99.1667		99.7783	87.555	95.2217		82.8883		92.5	99.945		100	100	92.8883				99	99.7217		99.945		75.6667	90.8883	94.7217
13	96.3333		77.2217	92.2217			83.2783	84.3333		91.1667		91.055	93.555		89.1117			93.6117	86.2217		96.8883		89.8333		94.3333		84.945	84.555	56.555		69.3883		80.1117	82.7783		96.6667	95.1667	88.7217				94.7217	95.555		95.3333		67.7783	84.2783	86.3333
14	99.8333		96.6667	100			95.8333	93.1667		86.7217		98.8883	100		92.445			97.1117	95.3333		100		100		100		85.6117	92.2783	84.445		83.7217		82.6117	93.555		100	100	91.8333				98.1667	97.6667		99.945		89.8333	96.7217	96.445
Fear Conditioning
	Control																												M390R
Immediate	87.5922		93.1483	86.2783			85.9261	77.87		70.4256		71.7406	83.6483		80.2783			87.0006	85.185		35.0189		88.0739		79.2961		62.5933	78.1117	72.408		72.055		75.26	88.148		87.463	87.963	88.648				76.315	74.056		78.557		77.074	94.851	94.297
24 hr	36.185		63.5183	57.2228			69.8522	42.1111		38.8883		31.3144	25.7778		57.3144			54.9261	53.1661		0.315		51.3333		56.8883		49.3328	29.5922	60.9067		6.20389		36.0006	54.6667		50.8156	46.5189	32.87				25.315	55.5556		15.8333		17.2583	74.1661	25.4256
48 hr	65.8036		62.159	83.4563			64.0261	64.4923		44.1372		56.1969	21.993		66.111			81.1332	62.629		33.5852		79.1292		69.6071		38.015	36.4553	72.363		58.678		40.526	51.537		26.918	12.141	30.771			51.604	16.7		23.845		26.052	53.451	51.329
[truncated: 3 more columns]

## Sheet: Figure 2
BBS1 M390R/M390R (Short-term group)
Fear Conditioning Acquisition
Time (min)	Control												M390R
1	15.055	28.3883		9.16667	13.7783	0	40.7783	2.33333	4.33333	14.555			7.055	0			7.22167	8.22167	0		7.72167	0	4.61167	1.88833
2	23.1117	47.7783		7.11167	35.1667	1.72167	38.445	2.61167	0	15.3883			2.16667	3.11167			36	15.055	16.6117		30.055	4.77833	25.8333	5.055
3	44.055	34.555		25.055	28.1667	13.2217	30.445	18.6667	4.61167	23.5			7	22.2783			20.7783	17.945	9.945		6.27833	0	19.555	17.945
4	44.7217	76.445		41.8883	56.555	10.8883	75.445	26.055	21.5	17.945			30.1117	56.7217			60.555	49.445	47.945		59	21.555	67.7217	60.5
5	37.055	89.2217		36.945	97.1117	10.3333	70.7217	45.7217	30.8883	26.6117			6.22167	68.1667			53.2783	51.945	91.1117		31.2217	45.8333	32.555	61.3883
6	53.1117	86.6667		71	65.1667	30.445	63.6667	62.2783	49.2217	49.555			24.055	47.5			72.7217	33.555	67.5		53.8333	58.445	57.055	30.1117
7	97.2217	96.7217		69.3883	90.8883	64.555	100	71.1117	90.2217	93.445			56.555	97.7783			96.1667	80.1117	98.945		90.6667	53.8333	86.8883	85.2783
8	96.6117	96		46.2783	94.2217	27.945	92.055	87.7217	87.6117	98.2783			85.6667	86			79.3883	75.6667	96.7217		55.6667	44.6117	69.945	93.445
9	92.1117	97.1117		81.3883	92.6667	77.6667	71	74.8333	86	85.2217			30.7783	87.8883			53.445	77.445	91.1667		70.8333	76.2783	94.8333	92.5
10	100	99.945		46	99.1667	90.8333	97.555	95.3333	90.2783	99.8333			44.1117	93.945			58.2783	90.945	98.055		89.945	86.2217	94	97.3333
11	90.7217	97.7217		81.555	82.7783	86.5	58.3333	93.7217	94.6667	92.3883			73.6117	91.7217			77	74.055	94		66.2783	83.055	67.445	91.3883
12	99.6117	99.7783		70.7217	99.945	98.2217	86.3883	99	99.2783	99.3883			82.6667	99.3883			95.2217	92.2783	99.8883		84.3333	99	21.2783	99
13	93.2783	97.8333		85.6117	89.1667	77.6667	87.555	94.7783	90	95.7783			64.5	97.445			70.055	84.6117	89.2783		52.1117	80.1667	48.5	88.7783
14	99.7783	99.945		92	98.945	97.7217	94.7217	99.8883	100	99.445			81.2783	100			47.6117	86.6667	100		92.7783	82.3883	98.1117	99.88+N2+B+B2:Y16
Fear Conditioning
	Control												M390R
Immediate	72.37	63.04		78.22	73.24	92.74	58.17	92.02	97.02	81.63			75.87	91.54			26.28	72.93	91.15		78.09	80.8	81.45	91.59
1 hr	59.47	6.903		25.634	62.285	43.83	63.022		92.051	47.352	57.908		68.215	79.415		44.056		50.437	76.548		19.149	72.13	78.1	62.704

## Sheet: Figure 3
BBS8 mutant mice
Fear Conditioning Acquisition
Time (min)	Cre-												Cre+
1	14.5	2.445	10.7783	20.7783	0	0.888333	9	2.27833	0				3.61167	3.83333	40.3883	0	3.5	2.5	0	4.61167	5.83333
2	23.6117	5.72167	9.22167	13.7783	1.77833	2.555	16.8333	11.2217	0.833333				2.22167	1.945	49.445	3.83333	5.83333	3.27833	11.1667	4.88833	7.66667
3	28.5	0	27.5	26.7217	0.888333	1.16667	29.5	6	11.2217				8.11167	2.11167	40.6667	0.833333	3.16667	2.22167	17.8883	10.7217	16.3333
4	66	9.22167	55	35.555	35.3883	15.2217	59.6117	14.3333	18.8883				41.6667	11.3333	13.6117	2.27833	18.3333	4.38833	23	12.3333	19.7783
5	65.1117	9	58.7217	30.2783	2.945	17.5	28.8883	28.055	15.1667				53.445	0	36.3333	0	0.888333	5	51.7217	4	12.945
6	35.8333	10.6117	72.6117	35.1667	1.33333	9.16667	33.945	27.3333	26.3333				55.945	2.66667	32.2783	4.555	8.38833	9.33333	52.5	21.6117	9.945
7	83.6667	48.7783	89.2217	69	56.2783	33.1117	90.5	73.2217	70.7217				77.7783	13.445	91.2783	6.61167	16.8883	3.38833	46.1117	4.77833	25.7783
8	78.445	35.7783	95.945	15.1117	35.055	67.8333	35.8333	60.8333	59.6667				96.2217	16.7217	50.945	28.3333	6.88833	5.22167	20.2217	7.38833	10.555
9	92.945	48.555	76.5	77.2783	46	86.6667	84.5	74.1117	62.3883				86.1667	40.7783	90.6117	14.8883	22.445	34.445	61.2217	38	66.3883
10	98.2783	72.8883	100	68	85.055	96.6117	96.6667	97.1667	85.1667				100	61.5	88.945	17.7217	16.3883	13.7217	77.945	3.445	70.445
11	97.055	53.5	81.5	48.3883	75.7783	67.6117	87.1667	86	39				67.055	58.1667	73.7783	23.555	45.7217	52.445	48	42.3883	44.5
12	100	79.8883	99.7217	74.6117	75.7217	94.2217	84.8883	100	98.7217				96.445	83.2783	91	39.1117	71.3333	29.445	72.7217	30.6667	95.2783
13	91.945	49.7217	76.1117	75.7783	55.5	77.055	86.6667	85.445	86.555				82.1667	56.2783	76.2783	56.8883	72.1667	33.8883	35.1667	65.445	87.6667
14	99.945	94.3883	100	88.7217	33.1117	98.2217	97.5	98.7783	91.1667				91.7783	67.2217	95.8333	51.3333	63	76.1117	89.1117	91.8883	99.945
Fear Conditioning
	Cre-												Cre+
Immediate	77.7411	91.6661		84.1667	68.2956	32.2228	96.685	79.0556	92.2783	87.1483			64.5917	49.7778	58.8333	90.0006		87.13	52.3333	73.445	79.4267	85.1478
24 hr	-2.9	41.6		5.6	-15.3	70.6	47.7	-10.6	34.8	44.6			75.6	33.1	30.5	9.4		13	61.8	9.7	56.9	20.7
48 hr	16.5	37.7		83	58.1	54.5	70.6	79.6	82.9	86.6			27.4	7.5	6.3	65.6		87.2	-22.8	15.1	2.7	10.7

## Sheet: Figure 4
Mice with homozygous deletion of Bbs1 in the forebrain
Fear Conditioning Acquisition
Time (min)	Control															BBS1 CKO
1	3.945	11.1667	3.66667	55.3333	37.3333	12.2217	0	0.945	4.33333	16.8333	2.77833	5.055				6.22167	8.88833	4.22167	17	1.38833	9.11167	1.16667	2.66667	3.33333		0		0	0	1
2	12.8883	18.7217	6.445	45.555	35.1667	15.055	0.888333	3.11167	11.1667	18.6117	11.1117	8.61167				1.77833	9.61167	5.27833	14.6117	0	25.3883	0	1.66667	8.38833		0.833333		0	0	0
3	16.8883	22.1117	21.3333	25.8333	34.1667	27.1117	1.66667	5	4.945	21.2783	14.945	7.16667				18.6117	8.83333	8.77833	26.5	0.833333	14.055	0	0.888333	2		3.5		4.27833	6.22167	4.38833
4	63	52.555	47.8883	65.2783	73.445	68.945	31.2783	36.3333	48.2783	73.5	46.1667	53.555				33.055	47.1667	11.055	15.445	3.83333	64.3883	24.6117	1.88833	15.055		12.3333		53.6667	26.7217	8.61167
5	93.3333	64.8883	47.945	89.3883	96.3333	78.1667	14.6117	50.1117	71.2217	66.8883	82.445	65.555				12.555	49.2217	4	30.8883	10.3333	68.6667	19.055	3.055	25.1117		6.11167		43.6117	9.16667	7.5
6	84.555	81.2783	31.7783	87.055	69.1667	69.8883	8.83333	19.8883	60.6667	60.8883	61.3883	42.7783				27.3883	47.3333	15.1117	30.1667	14.1667	81.055	21.2783	16.8333	37.445		19.445		61.445	24	12.5
7	98.7217	100	77.055	97.7217	96	80.945	47.445	74.945	79.1117	88.2217	79.3333	94				31.055	70.6667	40.5	76.7783	36.5	69.1117	65.6117	22.445	74.8333		27.8883		94.445	68	31.6117
8	98.2783	98.6117	93.2783	98.6117	98.3333	93.055	52.6117	62.6667	94.3333	97.055	92.6117	98.2217				34.3333	95	65.8333	82.1667	52.055	92	56.8333	21.3883	69.8333		40.3333		88.945	60.6117	44.055
9	90.055	95.1117	93.7783	91.945	78.1117	79.3883	84.3333	69.5	88.8333	81.3333	65.7783	75.6667				44.1667	82.8333	55.3333	63.2783	47.055	24.2783	63.945	68.2217	76.2217		67.3883		64.6667	53	58.945
10	100	94.1117	93.055	99.945	93.055	78.555	96.2217	77.1117	99.7783	96.2217	70.1667	95.6117				75.7217	98.8333	65.3333	80.2217	69.945	80.8883	68.2217	53.7783	91.3883		75.6117		95.6667	48.3333	89.055
11	80.8333	83.8333	84.8333	84	92.6117	83.8883	85.2217	73.7217	71.6667	83.6667	65.5	87.8333				76.3883	73.055	76.1117	69.3333	57.1667	85.7217	60.2783	46.1667	88.555		86.8883		85.8883	48.2783	49.8883
12	95.445	98.6117	98.2783	97.3883	99.2217	98.3883	94.945	89.2783	99.6117	94.2217	74.3333	99.8883				93.1667	100	83.3333	97	44.445	98.6117	78.945	90.6667	90.6117		99.8883		99.8883	71.2217	81.2783
13	80.445	92.8883	95.1117	89.5	88.6667	90.2217	88.445	80.7217	96.055	68.7217	73.6667	88.2217				63.5	84.7217	65.2783	87.8333	46.6667	81.055	80.3333	66.8333	71.7783		87.6667		79.3883	69.055	66.2783
14	97.445	97.945	89.445	99.945	87.945	97.1117	98.055	87.5	100	87.2217	85.6667	89.2783				69	96.7217	73.945	93.6667	88.3333	95.7783	83	53.7783	95.1117		100		70.2783	80.7783	79.2783
Fear Conditioning
	Control																				BBS1 CKO
Immediate	68.3139	76.055	52.3894	86.2044	78.9633	57.7044		80.6117	78.9822	97.2033	84.4811	93.185		82.3339							87.5928		60.1294		79.5933	82.6111	52.0378	90.5378	98.5556	68.8522		74.2961		87.6106	67.8522		78.7044	77.4822
24 hr	2.7	56.5	25.7	26.4	48.3	31.9			60.8	10	20.6	1.9	19.2		14.3						44.8	7.9	37.8	80	12.7		58.4	22.4	7.1	19.2		25	0		41.2	20
48 hr	77.004	67.789	61.989	69.47	66.73	36.326		80.434	69.982	85.349	73.693	85.152						89.567			50.815		40.974		82.982	42.166	55.015	68.459	72.478	92.941		47.963		61.911	45.818			61.663	42.115

## Sheet: Figure 5A and B
Figure 5B
Long Term Potentiation
	Control	159.135	138.483	136.032	110.899	138.629	147.235	99.5677	111.451	126.334	135.362	110.359	150.508	141.585	116.399	127.775	128.451	102.678
	BBS1 mut	124.94	129.774	144.686	140.793	90.1846	142.498	142.283	93.5518	198.378	128.1	156.687	134.953	103.635	108.239	111.118
Figure 5A
Normalized initial slope (%) recordings of field excitatory post synaptic potentials (fEPSP) in the hippocampal CA1 Schaffer-collateral pathway
		Control			BBS1 Mut
		average	stdev	sem	average	stdev	sem
	time (min)
	-15	99.2082	5.84454	1.41751	100.072	12.0965	3.12331
	-14.75
	-14.5
	-14.25
	-14	96.8367	4.79535	1.16304	96.181	8.51472	2.19849
	-13.75
	-13.5
	-13.25
	-13	97.8408	6.08077	1.4748	96.7335	7.05736	1.8222
	-12.75
	-12.5
	-12.25
	-12	97.4801	3.96508	0.961674	98.4502	12.3543	3.18988
	-11.75
	-11.5
	-11.25
	-11	99.187	6.67604	1.61918	95.3263	13.2568	3.42289
	-10.75
	-10.5
	-10.25
	-10	97.0846	6.44864	1.56402	99.1097	8.32156	2.14862
	-9.75
	-9.5
	-9.25
	-9	97.9863	3.98636	0.966834	95.9362	7.53802	1.94631
	-8.75
	-8.5
	-8.25
	-8	101.22	3.56506	0.864654	96.8458	7.00456	1.80857
	-7.75
	-7.5
	-7.25
	-7	99.7672	2.54046	0.616151	97.4734	8.28793	2.13993
	-6.75
	-6.5
	-6.25
	-6	102.094	4.92497	1.19448	102.145	11.7048	3.02217
	-5.75
	-5.5
	-5.25
	-5	101.134	6.56954	1.59335	101.545	6.03336	1.55781
	-4.75
	-4.5
	-4.25
	-4	100.624	3.8698	0.938564	99.8757	4.06183	1.04876
	-3.75
	-3.5
	-3.25
	-3	102.082	7.46106	1.80957	101.946	4.5313	1.16998
	-2.75
	-2.5
	-2.25
	-2	100.872	4.86141	1.17907	98.7291	5.18583	1.33897
	-1.75
	-1.5
	-1.25
	-1	102.506	4.93725	1.19746	106.092	11.4183	2.94819
	-0.75
	-0.5
	-0.25
	0	144.521	17.7477	4.30445	147.843	16.162	4.17302
	0.25
	0.5
	0.75
	1	165.318	23.4625	5.6905	157.334	33.4531	8.63756
	1.25
	1.5
	1.75
	2	152.138	17.7777	4.31173	147.297	22.0445	5.69187
	2.25
	2.5
	2.75
	3	150.258	17.7028	4.29356	142.851	25.3116	6.53543
	3.25
	3.5
	3.75
	4	144.097	13.8324	3.35486	140.767	21.973	5.67341
	4.25
	4.5
	4.75
	5	145.898	16.4235	3.98329	137.358	20.0981	5.18932
	5.25
	5.5
	5.75
	6	143.087	13.7577	3.33673	139.186	30.8183	7.95726
	6.25
	6.5
	6.75
	7	142.194	16.9594	4.11325	134.983	29.9865	7.74248
	7.25
	7.5
	7.75
	8	136.851	15.0588	3.6523	131.349	12.7506	3.29219
	8.25
	8.5
	8.75
	9	138.204	13.8339	3.35522	139.094	34.6797	8.95425
	9.25
	9.5
	9.75
	10	135.801	13.9878	3.39253	134.475	24.0599	6.21224
	10.25
	10.5
	10.75
	11	134.111	12.686	3.07681	134.434	26.0307	6.7211
	11.25
	11.5
	11.75
	12	134.783	11.6332	2.82147	133.915	24.3861	6.29645
	12.25
	12.5
	12.75
	13	133.801	12.9761	3.14718	129.66	21.3597	5.51505
	13.25
	13.5
	13.75
	14	131.7	12.9952	3.1518	127.58	14.2253	3.67296
	14.25
	14.5
	14.75
	15	129.806	11.5875	2.81039	128.698	20.7236	5.35081
	15.25
	15.5
	15.75
	16	132.119	11.467	2.86675	125.22	19.5934	5.05898
	16.25
	16.5
	16.75
	17	130.08	14.6532	3.55391	128.802	18.1879	4.69609
	17.25
	17.5
	17.75
	18	131.056	14.0025	3.50061	127.823	15.1525	3.91236
	18.25
	18.5
	18.75
	19	130.277	12.392	3.09799	126.776	26.1822	6.76021
	19.25
	19.5
	19.75
	20	130.122	15.3636	3.72622	123.113	13.251	3.4214
	20.25
	20.5
	20.75
	21	130.853	13.4021	3.35052	125.023	16.7347	4.32089
	21.25
	21.5
	21.75
	22	132.752	16.4754	3.99588	127.901	20.2725	5.23433
	22.25
	22.5
	22.75
	23	129.693	14.2105	3.44656	127.968	21.0309	5.43015
	23.25
	23.5
	23.75
	24	132.094	15.5638	3.77477	127.208	24.4983	6.32543
	24.25
	24.5
	24.75
	25	131.047	12.8046	3.10557	124.359	23.304	6.01707
	25.25
	25.5
	25.75
	26	130.119	17.8976	4.3408	127.739	22.6848	5.8572
	26.25
	26.5
	26.75
	27	131.902	13.0624	3.1681	127.794	22.6055	5.83671
	27.25
	27.5
	27.75
	28	131.734	13.1876	3.19847	128.896	19.8193	5.11731
	28.25
	28.5
	28.75
	29	130.051	13.3107	3.22832	127.205	19.6965	5.08563
	29.25
	29.5
	29.75
	30	129.472	14.2079	3.44592	126.185	18.9226	4.88579
	30.25
	30.5
	30.75
	31	128.168	12.6749	3.07412	128.438	23.982	6.19212
	31.25
	31.5
	31.75
	32	130.507	12.9456	3.13976	129.718	37.2278	9.61218
	32.25
	32.5
	32.75
	33	130.521	16.0291	3.88763	124.266	19.5079	5.03693
	33.25
	33.5
	33.75
	34	128.541	15.5753	3.77756	127.569	22.9259	5.91944
	34.25
	34.5
	34.75
	35	128.436	14.3201	3.47313	125.161	22.2302	5.73981
	35.25
	35.5
	35.75
	36	129.089	14.8165	3.59354	126.943	29.9588	7.73534
	36.25
	36.5
	36.75
	37	128.36	14.4548	3.50581	128.949	26.1724	6.75769
	37.25
	37.5
	37.75
	38	128.427	15.3136	3.71409	126.899	20.86	5.38604
	38.25
	38.5
	38.75
	39	130.821	16.1683	3.9214	125.821	22.4991	5.80925
	39.25
	39.5
	39.75
	40	128.958	17.2248	4.17762	126.15	21.889	5.65172
	40.25
	40.5
	40.75
	41	130.495	15.4633	3.75039	125.102	21.1201	5.4532
	41.25
	41.5
	41.75
	42	130.406	13.7374	3.33182	125.684	23.9078	6.17297
	42.25
	42.5
	42.75
	43	127.949	16.8912	4.09671	128.058	23.7975	6.14449
	43.25
	43.5
	43.75
	44	130.559	16.6813	4.0458	125.697	22.0707	5.69864
	44.25
	44.5
	44.75
	45	130.988	14.6637	3.55647	129.478	19.5804	5.05565
	45.25
	45.5
	45.75
	46	129.493	18.4038	4.46358	127.839	19.8384	5.12226
	46.25
	46.5
	46.75
	47	130.513	15.8953	3.85517	129.493	23.3797	6.03661
	47.25
	47.5
	47.75
	48	127.575	17.688	4.28996	131.089	28.322	7.31271
	48.25
	48.5
	48.75
	49	128.553	19.372	4.69841	130.756	31.3319	8.08987
	49.25
	49.5
	49.75
	50	127.667	16.1396	3.91442	132.85	23.6324	6.10187
	50.25
	50.5
	50.75
	51	129.297	16.7176	4.05462	130.328	24.1327	6.23102
	51.25
	51.5
	51.75
	52	127.123	15.5893	3.78096	131.318	28.4359	7.34212
	52.25
	52.5
	52.75
	53	127.537	16.0303	3.88791	130.872	20.8325	5.37892
	53.25
	53.5
	53.75
	54	128.388	14.9222	3.61916	128.489	25.7669	6.65299
	54.25
	54.5
	54.75
	55	129.712	17.4574	4.23404	131.737	32.776	8.46272
	55.25
	55.5
	55.75
	56	128.198	17.726	4.29918	129.133	22.7156	5.86513
	56.25
	56.5
	56.75
	57	127.445	14.5285	3.52367	129.778	25.6243	6.61617
	57.25
	57.5
	57.75
	58	127.547	19.5847	4.74998	128.847	29.3027	7.56592
	58.25
	58.5
	58.75
	59	127.757	21.9825	5.33154	129.191	28.2565	7.2958
	59.25
	59.5
	59.75
	60	129.84	17.135	4.94645	132.5	36.1529	9.33464

## Sheet: Figure 5G and H 
Proliferation P3						Proliferation P44
Figure 5G	Control	M390R				Figure 5H	Control	M390R
	11.2496	10.4043					9.47076	8.57217
	11.0993	10.7896					9.42478	8.07894
	11.0281	10.5072					8.67536	8.71691
	10.926	10.6154					9.48829	8.25291
							9.81011
							9.49244

## Sheet: Figure 6
Proliferation P44
Figure 6C		Control										M390R
	Vehicle	10.112	10.1381	10.1182	10.0313	9.83999	10.4855	9.77367	10.1225			9.0605	8.86476	9.11019	8.54271	8.55631
	Lithium	9.98628	10.2109	9.98437	10.0402	9.69152						9.32398	9.53989	9.91501	9.54544	8.87783	9.76878
Neurogenesis P44		Control										M390R
Figure 6D	Vehicle	9.51824	9.63734	9.53041	9.50907	9.07785	9.68574	8.96274	9.22867			8.07967	7.70161	8.41704	7.76952	7.37766
	Lithium	9.1621	9.42535	9.05006	9.12389	8.85177						8.71785	8.84674	9.44891	8.67461	8.03053	8.95785
Fear Conditioning Acquisition
Figure 6F
Time (min)	Control (Vehicle)																												Control (Lithium)
1	16.5	15.7217	7.055		8.77833	9.72167		16.945	20.2217			19.3883	26.3883		12.1667		19.7783		23.945	22.3883									20.8333	39.5	18.7783	15.945		24.8883	32.2783	36.6667	4.66667	5.77833	20
2	25.8333	36.945	6.77833		10.8883	29.1117		16.6667	33.2783			21.5	34.6117		14.2217		32.1667		20.8333	38.555									27.5	45.3333	34.555	20.2217		27.1667	53.7217	29.8333	16.3333	30.2217	28.8333
3	20.2217	14.2217	18.2783		9.83333	15.1117		16.8883	33.8883			22	28.8883		24.5		33.6667		14.2783	57.1667									44.2217	45.445	25.2217	30.7783		37.1117	53.3333	38.7783	17.055	26.7217	31.6667
4	46.055	19.2217	18.5		43.2783	46.945		41.1117	70.7217			53.8883	74.8333		48.1667		69.055		33.2217	70.7783									71.5	79.2783	65.8333	25.5		37.5	49.7217	44.555	41	56.1667	50.945
5	37.3883	39.7783	41.1667		17.3333	70.3883		32.055	54.5			61.8333	77.7217		76.2783		62.2783		36.8333	74.945									68.5	96.2217	58.6667	38.555		56.6117	54.1667	50.3333	17.8883	51.8883	48.055
6	56.3333	42.6117	69.3883		46.1117	43.6117		55.2217	73.6667			64.445	70.5		44.3333		71.7217		35.2783	89.5									71.5	80.055	62.3333	26.3333		61.6667	55.7217	46.055	67.3333	51.3883	61.2783
7	82.2783	63	88.5		94.8333	37.6667		94.445	95.2217			93.445	74.7217		70.7217		99.1117		68.1117	79.8883									99.7217	99.8883	93.7217	26.8883		81.445	74.3883	84.2217	73.3333	73.5	95.8883
8	67.2217	85.2217	95.2783		96.8333	91.8883		96.055	83			80.1117	80.7217		95.7217		97.3883		76.1117	96.6667									95.2217	98.555	95.555	35.7217		62.055	60.3883	85.3883	56.1667	69.8333	97
9	58.445	75.6667	92.7217		80.2783	92		84.445	74.555			97.1117	94.445		57.7783		96.6667		92.555	96.6117									92.8333	95.6667	94.7783	58.8333		90.555	90.555	92.7783	85.2217	89.3883	92.2783
10	85	87.2217	98		99.8883	99.6667		92.6117	98.945			99.7217	82.3333		83.3333		91.7217		90.555	99.945									98.8883	100	99.945	68.6117		97.6117	90.6667	100	92.2783	92.055	98.8883
11	79.445	76.5	80.2217		88.2217	89.2783		50.7783	85.5			86.445	74.5		84.2217		93.6117		94.1117	97.6117									93.7217	92.945	92.7783	74.5		89.7217	85.555	92.445	80.2217	86.8333	92.1117
12	99	97.3333	94.445		94.055	100		90.8883	99.3883			99.555	99.7217		99.945		100		98.2783	98.8333									99.555	100	100	97		100	95.5	100	92.8333	100	91.7783
13	85.2783	75	91.1117		76.8883	96.055		84.2217	93			91.555	81.1667		95.445		92.1117		87.8333	96.3883									96.055	89.445	84.055	87.1117		91.1667	86.945	90.445	89.3883	90.445	89.8333
14	94	99.7783	95.2217		91.8883	99.1667		96.555	99.6117			100	99.945		97.555		96.555		100	100									98.6667	100	100	90		100	99.8883	97.7783	99.8883	98.445	97.6667
Figure 6G
Fear Conditioning
	Control (Vehicle)																												Control (Lithium)
Immediate			73.1483	77.4822	84.5178		82.055	81.185		79.7217	70.4822	79.0372	69.9822		80.5922		68.0178		80.3144	60.63									67.685	70.2778	53.4439	62.6856	87.2033	77.5378		70.8333	67.815	56.5739	73.815
24 hr	30.9261		16.315	58.5739		68.4817	55.3517		50.1478	53.1294	52.9444	57.3333		50.0378			63.1294		63.1667	44.0372									21.6		27.1	53.9	81.5	70	55.7		66	11.1	28.3	67.1
48 hr	51.9373	52.9376	60.0851		75.167	65.8517		68.3	35.2149		77.9039		45.0036	33.0482	52.9844	68.6031	52.3747												52.1517	48.3558	17.5669	64.0629	65.8373	62.9041		70.1113	67.4153	56.4962	69.6597

## Sheet: Supp Fig 1
Fear conditioning of Wild-type mice (Bbs1+/+) and Heterozygote mice (Bbs1+/M390R)
	Bbs1+/+								Bbs1+/M390R
Immediate	74.8147	60.5931	65.0931	82.4628	79.5372		74.2311	58.8242	74.555	79.6292		73.555	67.1764		65.7961	85.8422	83.4258	82.3892	79.6486	73.4533		72.6481		67.8239	80.4258		78.6117	85.2506	80.6292		33.4631		82.9906		76.4628	68.7875	62.26	74.25
24 hr	50	52.9	57.3	63.2	44	16.3	58.6		68.482	55.352		50.148	53.129	63.129	36.185		63.518	57.223	69.852	42.111		38.888		31.314	25.778		57.314	29.592	30.926	54.926	53.166		0.315		51.333		56.888	49.333
48 hr	68.6031	52.3747	62.8372	53.6404	81.9039	54.2709	40.8262		40.2	63.5	46.1	68.2	54.7		65.8		62.2	83.5			64	64.5		44.1		56.2	22	66.1	81.1	62.6	33.6	79.1	69.6	38	36.5		52.1

## Sheet: Supp Fig 2
Sex effects on fear conditioning in control and Bbs1M390R/M390R mice
Control
	Male											Female
Immediate	87.0006	85.185		35.0189		88.0739		79.2961		62.5933	78.1117	87.5922		93.1483	86.2783			85.9261	77.87		70.4256		71.7406	83.6483		80.2783
24 hr	54.9261	53.1661		0.315		51.3333		56.8883		49.3328	29.5922	36.185		63.5183	57.2228			69.8522	42.1111		38.8883		31.3144	25.7778		57.3144
48 hr	81.1332	62.629		33.5852		79.1292		69.6071		38.015	36.4553	65.8036		62.159	83.4563			64.0261	64.4923		44.1372		56.1969	21.993		66.111
M390R
	Male											Female
Immediate	72.408		72.055		75.26	88.148		87.463	87.963	88.648		76.315	74.056		78.557		77.074	94.851	94.297		92.889	85.222	89.852
24 hr	60.9067		6.20389		36.0006	54.6667		50.8156	46.5189	32.87		25.315	55.5556		15.8333		17.2583	74.1661	25.4256		9.55556	25.2961	53.7406
48 hr	72.4		58.7		40.5	51.5		26.9	12.1	30.8		51.6	16.7		23.8		26.1	53.5	51.3		12.2	58	78.8

## Sheet: Supp Fig 3
Auditory Brainstem Response		Control				M390R
	clicks	50	60	60		60	60	60	70
	4khz	100	80	100		100	100	100	100
	8khz	70	70	80		80	70	70	80
	16k	50	60	50		60	60	50	60
	24k	70	90	90		80	90	80	90
	32k	80	90	90		90	90	90	90
Shock Reactivity	Control	M390R
	2308	1524
	1255	832
	2632	4595
	2735	2442
	1757	1205
	1374	1974
	1567	1731
	1626	4627
	1888	1245
	1370	2424
	2928
	3143	2256
	2743	2215
		2331
Total Activity		Control										M390R
	Light Cycle	494.655	248.488	324.159	293.066	471.43	460.508	341.659	253.744	74.1318		502.632	335.705	49.0233	477.624	313.833	704.725	252.729
	Dark Cycle	1515.15	782.116	1085.36	736.942	1508.58	1037.26	1240.05	485.186	114.477		1115.22	1073.85	86.3256	1166.47	936.593	1712.8	721.965
Sleep Behavior		Control										M390R
	Light Cycle	3.2	13.8	9.9	6.6	11.4	4.4	13.5	8.6	17.4		6.2	11.3	26.9	12.2	10.1	8.4	7.2
	Dark Cycle	0.7	5.3	10.1	3	6.1	1.7	9.3	7.9	13.1		11.2	8	25.2	5	4.9	4.6	4.5
